# Supplementary material for: Composition of Human Meibomian Gland Secretions: Insights from TOF-SIMS Analysis
Source: Int J Mol Sci. 2026 Feb 5;27(3):1590. doi: 10.3390/ijms27031590 (PMC12898181; doi:10.3390/ijms27031590)
Supplement: Supplementary file 1 [file ijms-27-01590-s001.zip]

Archive with 1 entries (1 files):
- ijms-4069913-supplementary.pdf
